# Supplementary material for: Effect of Catechin on the Formation of Polycyclic Aromatic Hydrocarbons in Camellia oleifera Oil during Thermal Processing
Source: Foods. 2023 Feb 25;12(5):980. doi: 10.3390/foods12050980 (PMC10000653; doi:10.3390/foods12050980)
Supplement: Supplementary file 1 [file foods-12-00980-s001.zip]

Archive with 1 entries (1 files):
- foods-2121657-supplementary.pdf
